# Supplementary material for: Association between polymorphisms in the GRIN1 gene 5′ regulatory region and schizophrenia in a northern Han Chinese population and haplotype effects on protein expression in vitro
Source: BMC Med Genet. 2019 Jan 31;20:26. doi: 10.1186/s12881-019-0757-3 (PMC6357472; doi:10.1186/s12881-019-0757-3)
Supplement: Supplementary file 2 — Haplotypes formed by the seven SNPs in GRIN1 and disease risk (significance level = 0.025). Del-G-G represents the haplotype T-del-G-G-C-G-G, T-T-C represents the haplotype T-insT-T-G-C-C.The frequency distribution of haplotype T-del-G-G-C-G-G was significantly different between the case group and the control group, with p values of 0.005. Specifically, the frequency of haplotype T-del-G-G-C-G-G in the case group (77.8%) was much higher than in the control group (70.9%), increasing the disease risk (OR = 1.442, 95% CI: 1.116–1.862). Haplotype T-insT-T-G-C-G-C was not related to schizophrenia (XLSX 12 kb) [file 12881_2019_757_MOESM2_ESM.xlsx]

## Sheet: Sheet1
Additional file 2. Haplotypes formed by the seven SNPs in GRIN1 and disease risk (significance level = 0.025).
Halotype	SNP							Case		Control		P-value	OR	95％CI
								(n=618)		(n=632)
	-2019T/C	-1962--1961insT	-1945G/T	-1934G/A	-1742C/T	-1140G/A	-855G/C	n	％	n	％
del-G-G	T	del	G	G	C	G	G	481	77.8	448	70.9	0.005	1.442	1.116-1.862
T-T-C	T	ins T	T	G	C	G	C	78	12.6	106	16.8	0.046	0.717	0.523-0.983
Legend: Del-G-G represents the haplotype T-del-G-G-C-G-G, T-T-C represents the haplotype T-insT-T-G-C-C.The frequency distribution of haplotype T-del-G-G-C-G-G was significantly different between the case group and the control group. Haplotypes with frequency < 0.5 were excluded.
